# Supplementary material for: Global molecular diversity of Hepatitis E virus in wild boar and domestic pig
Source: One Health. 2021 Aug 9;13:100304. doi: 10.1016/j.onehlt.2021.100304 (PMC8385159; doi:10.1016/j.onehlt.2021.100304)
Supplement: Supplementary file 1 — Viral sequences included in the study [file mmc1.xlsx]

## Sheet: Hoja1
Accession Number	Host	Genotype	Subtype	Country	Sequence legnht (n)
MK056268	Pig	3	na	Argentina	302
MK056273	Pig	3	w (p)	Argentina	302
KC802217.1	Pig	3	f	Belgium	304
KC802218.1	Pig	3	f	Belgium	304
KC802219.1	Pig	3	f	Belgium	304
KC802220.1	Pig	3	f	Belgium	304
KP296177	Wild Boar	3	c	Belgium	302
KP296178	Wild Boar	3	f	Belgium	302
KP296179	Wild Boar	3	f	Belgium	302
KP296180	Wild Boar	3	f	Belgium	302
KP296181	Wild Boar	3	f	Belgium	302
KP296182	Wild Boar	3	f	Belgium	302
KP296183	Wild Boar	3	f	Belgium	302
KP296184	Wild Boar	3	f	Belgium	302
JQ424437	Pig	3	na	Bolivia	348
JQ424438	Pig	3	na	Bolivia	348
JQ424439	Pig	3	na	Bolivia	348
JQ424440	Pig	3	na	Bolivia	348
JQ424441	Pig	3	na	Bolivia	348
JQ424442	Pig	3	na	Bolivia	348
JQ424443	Pig	3	na	Bolivia	348
EF491206	Pig	3	na	Brazil	1762
JN983198	Pig	3	na	Brazil	345
KF719311	Pig	3	na	Brazil	342
KF719312	Pig	3	na	Brazil	342
JN983193	Pig	3	na	Brazil	338
JN983194	Pig	3	f	Brazil	336
JN983195	Pig	3	f	Brazil	336
JN983197	Pig	3	f	Brazil	336
KF719313	Pig	3	na	Brazil	336
KF719314	Pig	3	na	Brazil	336
KF719315	Pig	3	na	Brazil	336
JN983192	Pig	3	na	Brazil	326
KF719316	Pig	3	na	Brazil	306
MH664124	Pig	3	f	Brazil	304
MH664123	Pig	3	f	Brazil	304
KY612443	Pig	3	na	Brazil	304
KY907052	Pig	3	na	Brazil	304
KY907053	Pig	3	na	Brazil	304
KY907054	Pig	3	na	Brazil	304
KY907055	Pig	3	na	Brazil	304
KY907056	Pig	3	na	Brazil	304
KY907057	Pig	3	na	Brazil	304
KY907058	Pig	3	na	Brazil	304
KY907059	Pig	3	na	Brazil	304
KY907060	Pig	3	na	Brazil	304
KY907061	Pig	3	na	Brazil	304
KY907062	Pig	3	na	Brazil	304
KY907063	Pig	3	na	Brazil	304
KY907064	Pig	3	na	Brazil	304
KP966825	Pig	3	na	Brazil	304
KP966826	Pig	3	na	Brazil	304
KP966827	Pig	3	na	Brazil	304
KC549910	Pig	3	na	Brazil	304
KC549911	Pig	3	na	Brazil	304
KC549912	Pig	3	na	Brazil	304
KC549913	Pig	3	na	Brazil	304
KC549914	Pig	3	na	Brazil	304
KC549915	Pig	3	na	Brazil	304
KC549916	Pig	3	na	Brazil	304
KC549917	Pig	3	na	Brazil	304
JX123025	Pig	3	na	Brazil	304
JX123026	Pig	3	na	Brazil	304
JN190065	Pig	3	na	Brazil	304
JN190066	Pig	3	na	Brazil	304
JN190067	Pig	3	na	Brazil	304
JN190068	Pig	3	na	Brazil	304
JN190069	Pig	3	na	Brazil	304
JN190070	Pig	3	na	Brazil	304
KX578267	Pig	3	w (p)	Brazil	304
MF438134	Pig	3	na	Brazil	303
MF438135	Pig	3	na	Brazil	303
KY765017	Pig	3	na	Brazil	303
KY765018	Pig	3	na	Brazil	303
KY765019	Pig	3	na	Brazil	303
KY765020	Pig	3	na	Brazil	303
KY765021	Pig	3	na	Brazil	303
EF591854	Pig	3	na	Brazil	303
EF591855	Pig	3	na	Brazil	303
EF591856	Pig	3	na	Brazil	303
KC012634.1	Pig	3	na	Cameroon	373
KC012635.1	Pig	3	na	Cameroon	373
HQ446876.1	Pig	3	na	China	328
HQ446877.1	Pig	3	na	China	312
MK330953	Wild Boar	4	a	China	7270
MG799331.1	Pig	4	i	China	1662
AY621103.1	Pig	4	d	China	1167
AY621104.1	Pig	4	d	China	1167
AY621105.1	Pig	4	d	China	1167
AY621106.1	Pig	4	d	China	1167
MG799330.1	Pig	4	i	China	1080
FJ409465.1	Pig	4	b	China	434
MH607617.1	Pig	4	d	China	348
MH607618.1	Pig	4	d	China	348
MH607619.1	Pig	4	d	China	348
MH607620.1	Pig	4	d	China	348
MH607621.1	Pig	4	d	China	348
AY621096.1	Pig	4	d	China	348
AY621097.1	Pig	4	d	China	348
AY621098.1	Pig	4	d	China	348
AY621099.1	Pig	4	d	China	348
AY621100.1	Pig	4	d	China	348
MH607632.1	Pig	4	d	China	332
MH607634.1	Pig	4	d	China	332
MH607635.1	Pig	4	d	China	332
MH607636.1	Pig	4	d	China	332
MH607637.1	Pig	4	d	China	332
MH607633.1	Pig	4	h	China	332
MK330942	Wild Boar	4	a	China	314
MK330943	Wild Boar	4	a	China	314
MK330945	Wild Boar	4	a	China	314
MK330946	Wild Boar	4	a	China	314
MK330947	Wild Boar	4	a	China	314
MK330948	Wild Boar	4	a	China	314
MK330949	Wild Boar	4	a	China	314
MK330950	Wild Boar	4	a	China	314
MK330951	Wild Boar	4	a	China	314
MK330952	Wild Boar	4	b	China	314
MK330944	Wild Boar	4	na	China	314
MG839088.1	Pig	4	d	China	308
MG839091.1	Pig	4	d	China	308
MG839092.1	Pig	4	d	China	308
MG839096.1	Pig	4	h	China	308
MG839100.1	Pig	4	h	China	308
MG839107.1	Pig	4	h	China	308
MG839075.1	Pig	4	i	China	308
MG839076.1	Pig	4	i	China	308
MG839077.1	Pig	4	i	China	308
MG839078.1	Pig	4	i	China	308
MG839079.1	Pig	4	i	China	308
MG839080.1	Pig	4	i	China	308
MG839081.1	Pig	4	i	China	308
MG839082.1	Pig	4	i	China	308
MG839083.1	Pig	4	i	China	308
MG839084.1	Pig	4	i	China	308
MG839085.1	Pig	4	i	China	308
MG839086.1	Pig	4	i	China	308
MG839087.1	Pig	4	i	China	308
MG839089.1	Pig	4	i	China	308
MG839090.1	Pig	4	i	China	308
MG839093.1	Pig	4	i	China	308
MG839094.1	Pig	4	i	China	308
MG839095.1	Pig	4	i	China	308
MG839097.1	Pig	4	i	China	308
MG839098.1	Pig	4	i	China	308
MG839099.1	Pig	4	i	China	308
MG839101.1	Pig	4	i	China	308
MG839102.1	Pig	4	i	China	308
MG839103.1	Pig	4	i	China	308
MG839104.1	Pig	4	i	China	308
MG839105.1	Pig	4	i	China	308
MG839106.1	Pig	4	i	China	308
MH807320.1	Pig	4	a	China	304
MH807315.1	Pig	4	b	China	304
MH807321.1	Pig	4	b	China	304
HQ292706.1	Pig	4	b	China	304
HQ292707.1	Pig	4	b	China	304
HQ292708.1	Pig	4	b	China	304
HQ292709.1	Pig	4	b	China	304
HQ292710.1	Pig	4	b	China	304
HQ292711.1	Pig	4	b	China	304
HQ292712.1	Pig	4	b	China	304
HQ292713.1	Pig	4	b	China	304
HQ292714.1	Pig	4	b	China	304
HQ292715.1	Pig	4	b	China	304
MH807312.1	Pig	4	d	China	304
MH807313.1	Pig	4	d	China	304
MH807314.1	Pig	4	d	China	304
MH807316.1	Pig	4	d	China	304
MH807317.1	Pig	4	d	China	304
MH807319.1	Pig	4	d	China	304
MH807318.1	Pig	4	na	China	304
AY621101.1	Pig	4	d	China	302
AY621102.1	Pig	4	d	China	302
KY810790	Wild Boar	4	a	China	254
MH522768.1	Pig	4	b	China: Tibet	436
MH522769.1	Pig	4	b	China: Tibet	436
MH522770.1	Pig	4	b	China: Tibet	436
MH522771.1	Pig	4	b	China: Tibet	436
MH522773.1	Pig	4	b	China: Tibet	436
MH522774.1	Pig	4	b	China: Tibet	436
MH522775.1	Pig	4	b	China: Tibet	436
MH522776.1	Pig	4	b	China: Tibet	436
MH522777.1	Pig	4	b	China: Tibet	436
MH522778.1	Pig	4	d	China: Tibet	436
MH522772.1	Pig	4	b	China: Tibet	433
KU639880.1	Pig	3	a	Colombia	815
KU639881.1	Pig	3	a	Colombia	815
KU639882.1	Pig	3	a	Colombia	815
KU639883.1	Pig	3	a	Colombia	815
KU639884.1	Pig	3	a	Colombia	815
KU639885.1	Pig	3	a	Colombia	815
KU639886.1	Pig	3	a	Colombia	815
KU639887.1	Pig	3	a	Colombia	815
KU639888.1	Pig	3	a	Colombia	815
KU639889.1	Pig	3	a	Colombia	815
KU639890.1	Pig	3	a	Colombia	815
KU639891.1	Pig	3	a	Colombia	815
KU639892.1	Pig	3	a	Colombia	815
KJ850469.1	Pig	3	a	Croatia	301
KJ850470.1	Pig	3	a	Croatia	301
KJ850471.1	Pig	3	a	Croatia	301
KJ850472.1	Pig	3	a	Croatia	301
KJ850474.1	Pig	3	a	Croatia	301
KF366513.1	Pig	3	a	Croatia	301
KF366514.1	Pig	3	a	Croatia	301
KF366521.1	Pig	3	a	Croatia	301
KF366522.1	Pig	3	a	Croatia	301
KF366523.1	Pig	3	a	Croatia	301
KF366524.1	Pig	3	a	Croatia	301
KF366506	Wild Boar	3	a	Croatia	301
KF366507	Wild Boar	3	a	Croatia	301
KJ850473	Wild Boar	3	a	Croatia	301
KF366512.1	Pig	3	e	Croatia	301
KF366508.1	Pig	3	na	Croatia	301
KF366509.1	Pig	3	na	Croatia	301
KF366510.1	Pig	3	na	Croatia	301
KF366511.1	Pig	3	na	Croatia	301
KF366515.1	Pig	3	na	Croatia	301
KF366516.1	Pig	3	na	Croatia	301
KF366517.1	Pig	3	na	Croatia	301
KF366518.1	Pig	3	na	Croatia	301
KF366519.1	Pig	3	na	Croatia	301
KF366520.1	Pig	3	na	Croatia	301
KJ850475	Wild Boar	3	na	Croatia	301
KJ850476	Wild Boar	3	na	Croatia	301
KJ850449	Wild Boar	3	e	Croatia	242
KU747141.1	Pig	3	l (p)	Denmark	7163
KU747142.1	Pig	3	l (p)	Denmark	7159
KU747143.1	Pig	3	l (p)	Denmark	3650
KU747144.1	Pig	3	l (p)	Denmark	1702
FJ600536.1	Pig	3	na	DR Congo	335
KP871814.1	Pig	3	na	Estonia	966
KP871815.1	Pig	3	na	Estonia	966
KP871817.1	Pig	3	na	Estonia	966
KP871818.1	Pig	3	na	Estonia	966
KP871819.1	Pig	3	na	Estonia	966
KP871832.1	Pig	3	na	Estonia	966
KP871833.1	Pig	3	na	Estonia	966
KP871828.1	Pig	3	na	Estonia	957
KP871816.1	Pig	3	na	Estonia	951
KP871822.1	Pig	3	na	Estonia	947
KP871821.1	Pig	3	na	Estonia	940
KP871824.1	Pig	3	na	Estonia	939
KP871827.1	Pig	3	na	Estonia	939
KP871811	Wild Boar	3	na	Estonia	915
KP871826.1	Pig	3	na	Estonia	913
KP871834	Wild Boar	3	na	Estonia	909
KP871808	Wild Boar	3	na	Estonia	908
KP871810	Wild Boar	3	na	Estonia	905
KP871829.1	Pig	3	na	Estonia	904
KP871820.1	Pig	3	na	Estonia	903
KP871835	Wild Boar	3	na	Estonia	903
KP871812.1	Pig	3	na	Estonia	902
KP871831.1	Pig	3	na	Estonia	891
KP871823.1	Pig	3	na	Estonia	881
KP871807	Wild Boar	3	na	Estonia	865
KP871809	Wild Boar	3	na	Estonia	845
KP871830.1	Pig	3	na	Estonia	842
KP871825.1	Pig	3	na	Estonia	837
KP871813.1	Pig	3	na	Estonia	434
GQ385076.1	Pig	3	a	France	677
GQ385077.1	Pig	3	a	France	677
GQ385078.1	Pig	3	a	France	677
GQ385079.1	Pig	3	a	France	677
GQ385080.1	Pig	3	a	France	677
GQ385081.1	Pig	3	a	France	677
GQ385082.1	Pig	3	a	France	677
GQ385083.1	Pig	3	a	France	677
GQ385084.1	Pig	3	a	France	677
GQ385085.1	Pig	3	a	France	677
GQ385086.1	Pig	3	a	France	677
GU124486.1	Pig	3	h	France	341
GQ398021.1	Pig	3	h	France	341
GU124490.1	Pig	3	e	France	339
GQ398025.1	Pig	3	e	France	339
GU124488.1	Pig	3	f	France	339
GQ398023.1	Pig	3	f	France	339
GU124487.1	Pig	3	c	France	335
GQ398022.1	Pig	3	na	France	335
FJ718694	Wild Boar	3	f	France	334
FJ718695	Wild Boar	3	f	France	334
FJ718691	Wild Boar	3	na	France	334
FJ718692	Wild Boar	3	na	France	334
FJ718693	Wild Boar	3	na	France	334
GU124489.1	Pig	3	f	France	332
GQ398024.1	Pig	3	f	France	332
KP995939.1	Pig	3	a	France	320
KP995940.1	Pig	3	a	France	320
KP995941.1	Pig	3	a	France	320
KP995942.1	Pig	3	a	France	320
KP995943.1	Pig	3	a	France	320
KP995944.1	Pig	3	a	France	320
KP995945.1	Pig	3	a	France	320
KP995947.1	Pig	3	a	France	320
KP995948.1	Pig	3	a	France	320
KP995950.1	Pig	3	a	France	320
KP995951.1	Pig	3	a	France	320
KP995952.1	Pig	3	a	France	320
KP995958.1	Pig	3	a	France	320
KP995959.1	Pig	3	a	France	320
KP995960.1	Pig	3	a	France	320
KP995963.1	Pig	3	a	France	320
KP995964.1	Pig	3	a	France	320
KP995965.1	Pig	3	a	France	320
KP995967.1	Pig	3	a	France	320
KP995971.1	Pig	3	a	France	320
KP995972.1	Pig	3	a	France	320
KP995946.1	Pig	3	f	France	320
KP995949.1	Pig	3	f	France	320
KP995953.1	Pig	3	f	France	320
KP995954.1	Pig	3	f	France	320
KP995955.1	Pig	3	f	France	320
KP995956.1	Pig	3	f	France	320
KP995957.1	Pig	3	f	France	320
KP995961.1	Pig	3	f	France	320
KP995962.1	Pig	3	f	France	320
KP995966.1	Pig	3	f	France	320
KP995968.1	Pig	3	f	France	320
KP995969.1	Pig	3	f	France	320
KP995970.1	Pig	3	f	France	320
KT334188	Wild Boar	3	c	France	297
KT334190	Wild Boar	3	c	France	297
KT334192	Wild Boar	3	f	France	297
KT334189	Wild Boar	3	na	France	297
KT334191	Wild Boar	3	f	France	296
KT334193	Wild Boar	3	na	France	296
KT334195	Wild Boar	3	c	France	293
KT334194	Wild Boar	3	c	France	289
KP294371	Wild Boar	3	q	Germany	7267
FJ705359	Wild Boar	3	c	Germany	7237
FJ998008	Wild Boar	3	i	Germany	7206
FJ998015	Wild Boar	3	e	Germany	7153
KF303502	Pig	3	a	Germany	7141
FJ998019	Wild Boar	3	e	Germany	3040
FJ998018	Wild Boar	3	i	Germany	2122
KF303499	Wild Boar	3	a	Germany	1983
KF303500	Wild Boar	3	a	Germany	1983
KF303501	Wild Boar	3	c	Germany	1983
JQ807482	Wild Boar	3	t	Germany	1860
FJ998013	Wild Boar	3	e	Germany	1043
FJ998012	Wild Boar	3	na	Germany	1040
FJ998016	Wild Boar	3	e	Germany	1034
FJ998011	Wild Boar	3	na	Germany	1031
FJ998014	Wild Boar	3	e	Germany	1007
FJ998017	Wild Boar	3	f	Germany	973
JQ807483	Wild Boar	3	t	Germany	892
FJ998009	Wild Boar	3	s	Germany	847
JQ807480	Wild Boar	3	na	Germany	787
JQ807481	Wild Boar	3	t	Germany	531
JQ807524	Wild Boar	3	q	Germany	424
JQ807506	Wild Boar	3	q	Germany	423
FJ998010	Wild Boar	3	na	Germany	365
JQ807488	Wild Boar	3	na	Germany	363
JQ807471	Wild Boar	3	na	Germany	349
JQ807474	Wild Boar	3	na	Germany	349
JQ807475	Wild Boar	3	na	Germany	349
JQ807478	Wild Boar	3	na	Germany	349
JQ807484	Wild Boar	3	na	Germany	349
JQ807473	Wild Boar	3	na	Germany	321
JQ807476	Wild Boar	3	na	Germany	321
JQ807514	Wild Boar	3	e	Germany	318
JQ807519	Wild Boar	3	e	Germany	318
JQ807489	Wild Boar	3	na	Germany	318
JQ807472	Wild Boar	3	na	Germany	307
JQ807479	Wild Boar	3	na	Germany	290
JQ807477	Wild Boar	3	b	Germany	280
MN714358.1	Pig	3	na	Ghana	7240
MN714359.1	Pig	3	na	Ghana	316
MN714360.1	Pig	3	na	Ghana	316
MN714362.1	Pig	3	na	Ghana	316
MN714363.1	Pig	3	na	Ghana	316
MN714364.1	Pig	3	na	Ghana	316
MN714365.1	Pig	3	na	Ghana	316
MN714366.1	Pig	3	na	Ghana	316
EU155871.1	Pig	4	e	India	375
EU155869.1	Pig	4	e	India	364
AB714127.1	Pig	3	a	Indonesian	409
AB714128.1	Pig	3	a	Indonesian	408
AB714130.1	Pig	3	a	Indonesian	406
AB714131.1	Pig	3	a	Indonesian	406
AB714132.1	Pig	3	a	Indonesian	406
AB714133.1	Pig	3	a	Indonesian	406
AB714129.1	Pig	3	a	Indonesian	383
AB124818.1	Pig	4	na	Indonesian	412
MF959765	Wild Boar	3	u	Italy	7229
MK390970	Wild Boar	3	w	Italy	7210
MK390971	Wild Boar	3	w	Italy	7210
MF959764	Wild Boar	3	t	Italy	7206
KY766999.1	Pig	3	o (p)	Italy	7130
KU508285	Wild Boar	3	c	Italy	2965
MK889018	Wild Boar	3	l	Italy	743
MK889013	Wild Boar	3	t	Italy	743
MK889014	Wild Boar	3	t	Italy	743
MK978792	Wild Boar	3	t	Italy	728
MK889016	Wild Boar	3	l	Italy	692
MK889022	Wild Boar	3	l	Italy	692
MK889015	Wild Boar	3	t	Italy	692
MK889020	Wild Boar	3	t	Italy	692
MK889017	Wild Boar	3	l	Italy	665
MK889023	Wild Boar	3	l	Italy	665
MK978790	Wild Boar	3	t	Italy	665
MK978791	Wild Boar	3	t	Italy	665
MK978793	Wild Boar	3	t	Italy	665
MK978789	Wild Boar	3	t	Italy	664
KX549306	Wild Boar	3	c	Italy	648
KX549307	Wild Boar	3	u	Italy	645
KX549310	Wild Boar	3	u	Italy	645
KF939859.1	Pig	3	e	Italy	630
KX549308	Wild Boar	3	t	Italy	609
MK889019	Wild Boar	3	t	Italy	532
MK889021	Wild Boar	3	t	Italy	532
MK889004	Wild Boar	3	l	Italy	506
MK889003	Wild Boar	3	na	Italy	506
MK888998	Wild Boar	3	t	Italy	506
MK889001	Wild Boar	3	t	Italy	506
MK889008	Wild Boar	3	t	Italy	506
MK889010	Wild Boar	3	t	Italy	506
MK801780	Wild Boar	3	u	Italy	492
MK801781	Wild Boar	3	u	Italy	492
MK978794	Wild Boar	3	t	Italy	491
MK978796	Wild Boar	3	t	Italy	491
MK978797	Wild Boar	3	t	Italy	491
MK978798	Wild Boar	3	t	Italy	491
MK978799	Wild Boar	3	t	Italy	491
KF939864.1	Pig	3	na	Italy	488
MK889000	Wild Boar	3	t	Italy	488
KF939860.1	Pig	3	na	Italy	471
KF939861.1	Pig	3	na	Italy	468
MK978795	Wild Boar	3	t	Italy	464
KX549309	Wild Boar	3	t	Italy	438
KF888275.1	Pig	3	o (p)	Italy	437
KF939866.1	Pig	3	o (p)	Italy	429
KF939868.1	Pig	3	l (p)	Italy	426
KJ508205.1	Pig	3	l (p)	Italy	417
KJ508204.1	Pig	3	l (p)	Italy	414
MH836528	Wild Boar	3	a	Italy	411
MH836549	Wild Boar	3	a	Italy	411
MH836530	Wild Boar	3	c	Italy	411
MH836531	Wild Boar	3	c	Italy	411
KF939863.1	Pig	3	e	Italy	411
MH836538	Wild Boar	3	f	Italy	411
MH836539	Wild Boar	3	f	Italy	411
MH836542	Wild Boar	3	f	Italy	411
MH836546	Wild Boar	3	f	Italy	411
MH836547	Wild Boar	3	f	Italy	411
MH836543	Wild Boar	3	l	Italy	411
MH836548	Wild Boar	3	l	Italy	411
KJ508206.1	Pig	3	l (p)	Italy	411
MH836529	Wild Boar	3	na	Italy	411
MH836540	Wild Boar	3	na	Italy	411
MH836544	Wild Boar	3	na	Italy	411
MH836524	Wild Boar	3	w	Italy	411
MH836525	Wild Boar	3	w	Italy	411
MH836526	Wild Boar	3	w	Italy	411
MH836527	Wild Boar	3	w	Italy	411
MH836532	Wild Boar	3	w	Italy	411
MH836533	Wild Boar	3	w	Italy	411
MH836534	Wild Boar	3	w	Italy	411
MH836535	Wild Boar	3	w	Italy	411
MH836536	Wild Boar	3	w	Italy	411
MH836537	Wild Boar	3	w	Italy	411
MH836541	Wild Boar	3	w	Italy	411
MH836545	Wild Boar	3	w	Italy	411
KF888278.1	Pig	3	na	Italy	409
KF888268.1	Pig	3	na	Italy	408
KF888270.1	Pig	3	na	Italy	408
KF888272.1	Pig	3	na	Italy	407
KF888276.1	Pig	3	c	Italy	406
KP965762.1	Pig	3	na	Italy	404
KF888273.1	Pig	3	na	Italy	404
KF888277.1	Pig	3	na	Italy	404
KJ508203.1	Pig	3	l (p)	Italy	401
KF888267.1	Pig	3	o (p)	Italy	399
KF888269.1	Pig	3	o (p)	Italy	388
KF939865.1	Pig	3	l (p)	Italy	378
MK390979	Wild Boar	3	w	Italy	378
MK390980	Wild Boar	3	w	Italy	378
MK390981	Wild Boar	3	w	Italy	378
MK390982	Wild Boar	3	w	Italy	378
MK390983	Wild Boar	3	w	Italy	378
MK390984	Wild Boar	3	w	Italy	378
MK390985	Wild Boar	3	w	Italy	378
KX549298	Wild Boar	3	c	Italy	372
KX549299	Wild Boar	3	c	Italy	372
KX549300	Wild Boar	3	c	Italy	372
KX549301	Wild Boar	3	c	Italy	372
KX549302	Wild Boar	3	c	Italy	372
KX549303	Wild Boar	3	c	Italy	372
KX549304	Wild Boar	3	c	Italy	372
KX549305	Wild Boar	3	c	Italy	372
KJ508208.1	Pig	3	na	Italy	369
KJ508207.1	Pig	3	na	Italy	363
KF793829.1	Pig	3	na	Italy	360
KP965760.1	Pig	3	e	Italy	351
KJ567080	Wild Boar	3	w	Italy	347
LT827026	Wild Boar	3	t	Italy	345
KF888271.1	Pig	3	o (p)	Italy	342
KJ427814	Wild Boar	3	na	Italy	339
KF939849.1	Pig	3	e	Italy	333
KJ567079	Wild Boar	3	w	Italy	333
KP965761.1	Pig	3	e	Italy	330
KJ499461	Wild Boar	3	na	Italy	330
KF939852.1	Pig	3	na	Italy	327
KF939856.1	Pig	3	o (p)	Italy	327
LT827031	Wild Boar	3	t	Italy	324
KF939855.1	Pig	3	l (p)	Italy	318
KF939858.1	Pig	3	l (p)	Italy	318
KF939851.1	Pig	3	e	Italy	312
KF939853.1	Pig	3	e	Italy	310
LT827027	Wild Boar	3	f	Italy	309
LT827028	Wild Boar	3	f	Italy	309
LR777907	Wild Boar	3	f	Italy	306
MK889012	Wild Boar	3	l	Italy	303
MK889006	Wild Boar	3	na	Italy	303
MG582610	Wild Boar	3	c	Italy	302
MG582611	Wild Boar	3	c	Italy	302
MG582612	Wild Boar	3	c	Italy	302
MG582617	Wild Boar	3	c	Italy	302
MG582618	Wild Boar	3	c	Italy	302
MK889011	Wild Boar	3	l	Italy	302
MK889005	Wild Boar	3	na	Italy	302
MG582613	Wild Boar	3	t	Italy	302
MG582614	Wild Boar	3	t	Italy	302
MG582615	Wild Boar	3	t	Italy	302
MG582616	Wild Boar	3	t	Italy	302
MG582619	Wild Boar	3	t	Italy	302
MG582620	Wild Boar	3	t	Italy	302
MG582621	Wild Boar	3	t	Italy	302
MG582622	Wild Boar	3	t	Italy	302
MG582623	Wild Boar	3	t	Italy	302
MG582624	Wild Boar	3	t	Italy	302
MG582625	Wild Boar	3	t	Italy	302
MK888997	Wild Boar	3	t	Italy	302
MK889002	Wild Boar	3	t	Italy	302
LR777906	Wild Boar	3	na	Italy	300
KJ427815	Wild Boar	3	w	Italy	299
MK390972	Wild Boar	3	w	Italy	293
MK390973	Wild Boar	3	w	Italy	293
MK390974	Wild Boar	3	w	Italy	293
MK390975	Wild Boar	3	w	Italy	293
MK390976	Wild Boar	3	w	Italy	293
MK390977	Wild Boar	3	w	Italy	293
MK390978	Wild Boar	3	w	Italy	293
MK889009	Wild Boar	3	t	Italy	281
MK889024	Wild Boar	3	na	Italy	204
KF939857.1	Pig	4	d	Italy	523
KF939867.1	Pig	4	d	Italy	432
KF939862.1	Pig	na		Italy	468
KJ508209.1	Pig	na		Italy	381
KJ508210.1	Pig	na		Italy	378
KF888265.1	Pig	na		Italy	336
KJ508211.1	Pig	na		Italy	333
LT827029	Wild Boar	na		Italy	324
LT827030	Wild Boar	na		Italy	324
LT827032	Wild Boar	na		Italy	324
MG582608	Wild Boar	na		Italy	302
MG582609	Wild Boar	na		Italy	302
AB189070	Wild Boar	3	b	Japan	7247
AB222182	Wild Boar	3	b	Japan	7240
AB222183	Wild Boar	3	b	Japan	7240
AB222184	Wild Boar	3	b	Japan	7240
AB698071.1	Pig	3	b	Japan	7226
AB780452	Wild Boar	3	e	Japan	7165
AB780453	Wild Boar	3	e	Japan	7151
AB780451	Wild Boar	3	e	Japan	7139
AB780450	Wild Boar	3	e	Japan	7111
DQ079627.1	Pig	3	a	Japan	1983
DQ079630	Wild Boar	3	b	Japan	1983
DQ079632.1	Pig	3	n (p)	Japan	1983
AB221497	Wild Boar	3	b	Japan	1086
AB221498	Wild Boar	3	b	Japan	1086
AB221499	Wild Boar	3	b	Japan	1086
AB221500	Wild Boar	3	b	Japan	1086
AB221501	Wild Boar	3	b	Japan	1086
AB221502	Wild Boar	3	b	Japan	1086
AB073911.1	Pig	3	e	Japan	421
AB073909.1	Pig	3	na	Japan	421
AB073910.1	Pig	3	na	Japan	421
AB919134.1	Pig	3	a	Japan	412
AB919135.1	Pig	3	a	Japan	412
AB919136.1	Pig	3	a	Japan	412
AB919137.1	Pig	3	a	Japan	412
AB919138.1	Pig	3	a	Japan	412
AB824711.1	Pig	3	a	Japan	412
AB824712.1	Pig	3	a	Japan	412
AB105903.1	Pig	3	a	Japan	412
AB105904.1	Pig	3	a	Japan	412
AB108666.2	Pig	3	a	Japan	412
AB430761	Wild Boar	3	a	Japan	412
AB605196	Wild Boar	3	a	Japan	412
AB605226	Wild Boar	3	a	Japan	412
AB605237	Wild Boar	3	a	Japan	412
AB780456	Wild Boar	3	a	Japan	412
AB856223	Wild Boar	3	a	Japan	412
LC177340	Wild Boar	3	a	Japan	412
LC177341	Wild Boar	3	a	Japan	412
LC177342	Wild Boar	3	a	Japan	412
LC177343	Wild Boar	3	a	Japan	412
LC177344	Wild Boar	3	a	Japan	412
AB605197	Wild Boar	3	a/b	Japan	412
AB824685.1	Pig	3	b	Japan	412
AB824686.1	Pig	3	b	Japan	412
AB824687.1	Pig	3	b	Japan	412
AB824688.1	Pig	3	b	Japan	412
AB108661.1	Pig	3	b	Japan	412
AB108662.1	Pig	3	b	Japan	412
AB108663.1	Pig	3	b	Japan	412
AB605184	Wild Boar	3	b	Japan	412
AB605185	Wild Boar	3	b	Japan	412
AB605186	Wild Boar	3	b	Japan	412
AB605187	Wild Boar	3	b	Japan	412
AB605188	Wild Boar	3	b	Japan	412
AB605189	Wild Boar	3	b	Japan	412
AB605190	Wild Boar	3	b	Japan	412
AB605191	Wild Boar	3	b	Japan	412
AB605198	Wild Boar	3	b	Japan	412
AB605199	Wild Boar	3	b	Japan	412
AB605200	Wild Boar	3	b	Japan	412
AB605201	Wild Boar	3	b	Japan	412
AB605202	Wild Boar	3	b	Japan	412
AB605208	Wild Boar	3	b	Japan	412
AB925997.1	Pig	3	e	Japan	412
AB668386.1	Pig	3	e	Japan	412
AB780457	Wild Boar	3	e	Japan	412
AB856224	Wild Boar	3	e	Japan	412
AB856225	Wild Boar	3	e	Japan	412
AB856226	Wild Boar	3	e	Japan	412
AB856227	Wild Boar	3	e	Japan	412
AB824684.1	Pig	3	n (p)	Japan	412
AB824689.1	Pig	3	n (p)	Japan	412
AB824690.1	Pig	3	n (p)	Japan	412
AB824704.1	Pig	3	n (p)	Japan	412
AB824709.1	Pig	3	n (p)	Japan	412
AB824710.1	Pig	3	n (p)	Japan	412
AB925998.1	Pig	3	na	Japan	412
AB919139.1	Pig	3	na	Japan	412
AB824681.1	Pig	3	na	Japan	412
AB824682.1	Pig	3	na	Japan	412
AB824683.1	Pig	3	na	Japan	412
AB824691.1	Pig	3	na	Japan	412
AB824692.1	Pig	3	na	Japan	412
AB824701.1	Pig	3	na	Japan	412
AB824702.1	Pig	3	na	Japan	412
AB824703.1	Pig	3	na	Japan	412
AB824705.1	Pig	3	na	Japan	412
AB824706.1	Pig	3	na	Japan	412
AB824707.1	Pig	3	na	Japan	412
AB824708.1	Pig	3	na	Japan	412
AB668382.1	Pig	3	na	Japan	412
AB668384.1	Pig	3	na	Japan	412
AB578959.1	Pig	3	na	Japan	412
AB578960.1	Pig	3	na	Japan	412
AB578961.1	Pig	3	na	Japan	412
AB578962.1	Pig	3	na	Japan	412
AB578963.1	Pig	3	na	Japan	412
AB105898.1	Pig	3	na	Japan	412
AB105899.1	Pig	3	na	Japan	412
AB105900.1	Pig	3	na	Japan	412
AB105901.1	Pig	3	na	Japan	412
AB108655.1	Pig	3	na	Japan	412
AB108656.1	Pig	3	na	Japan	412
AB108665.2	Pig	3	na	Japan	412
AB096756.1	Pig	3	na	Japan	412
AB430762	Wild Boar	3	na	Japan	412
AB605238	Wild Boar	3	na	Japan	412
AB605239	Wild Boar	3	na	Japan	412
AB780455	Wild Boar	3	na	Japan	412
AB856220	Wild Boar	3	na	Japan	412
AB856221	Wild Boar	3	na	Japan	412
AB856231	Wild Boar	3	na	Japan	412
AB856232	Wild Boar	3	na	Japan	412
AB856233	Wild Boar	3	na	Japan	412
AB856234	Wild Boar	3	na	Japan	412
AB856235	Wild Boar	3	na	Japan	412
AB856236	Wild Boar	3	na	Japan	412
LC177663	Wild Boar	3	na	Japan	412
LC458762	Wild Boar	3	a	Japan	328
AB780454	Wild Boar	3	a	Japan	326
AB578953.1	Pig	3	b	Japan	326
AB578956.1	Pig	3	b	Japan	326
AB578957.1	Pig	3	b	Japan	326
AB578958.1	Pig	3	b	Japan	326
AB221490	Wild Boar	3	b	Japan	326
AB221491	Wild Boar	3	b	Japan	326
AB221492	Wild Boar	3	b	Japan	326
AB221493	Wild Boar	3	b	Japan	326
AB362374	Wild Boar	3	b	Japan	326
AB430764	Wild Boar	3	b	Japan	326
AB545938	Wild Boar	3	b	Japan	326
AB545940	Wild Boar	3	b	Japan	326
AB578954.1	Pig	3	na	Japan	326
AB578955.1	Pig	3	na	Japan	326
AB221494	Wild Boar	3	na	Japan	326
AB221495	Wild Boar	3	na	Japan	326
AB221496	Wild Boar	3	na	Japan	326
AB430763	Wild Boar	3	na	Japan	326
AB545939	Wild Boar	3	na	Japan	326
LC458761	Wild Boar	3	na	Japan	322
LC458765	Wild Boar	3	a	Japan	319
LC458766	Wild Boar	3	na	Japan	319
LC458767	Wild Boar	3	a	Japan	318
AY427956	Wild Boar	3	b	Japan	317
AY427957	Wild Boar	3	b	Japan	317
LC458763	Wild Boar	3	a	Japan	315
LC458764	Wild Boar	3	a	Japan	315
AB270965.1	Pig	3	na	Japan	300
AB270966.1	Pig	3	na	Japan	300
AB270967.1	Pig	3	na	Japan	300
AB270968.1	Pig	3	na	Japan	300
AB270969.1	Pig	3	na	Japan	300
AB270970.1	Pig	3	na	Japan	300
AB270971.1	Pig	3	na	Japan	300
AB270972.1	Pig	3	na	Japan	300
AB270973.1	Pig	3	na	Japan	300
AB270974.1	Pig	3	na	Japan	300
AB270975.1	Pig	3	na	Japan	300
AB270976.1	Pig	3	na	Japan	300
AB270977.1	Pig	3	na	Japan	300
AB270978.1	Pig	3	na	Japan	300
AB270979.1	Pig	3	na	Japan	300
AB270980.1	Pig	3	na	Japan	300
AB270981.1	Pig	3	na	Japan	300
AB270982.1	Pig	3	na	Japan	300
AB270983.1	Pig	3	na	Japan	300
AB270984.1	Pig	3	na	Japan	300
AB270985.1	Pig	3	na	Japan	300
AB270986.1	Pig	3	na	Japan	300
AB270987.1	Pig	3	na	Japan	300
AB270988.1	Pig	3	na	Japan	300
AB270989.1	Pig	3	na	Japan	300
AB270990.1	Pig	3	na	Japan	300
AB698654	Wild Boar	4	g	Japan	7236
DQ079628	Wild Boar	4	i	Japan	1983
AB746340	Wild Boar	4	g	Japan	718
AB746341	Wild Boar	4	g	Japan	718
AB746339	Wild Boar	4	g	Japan	683
AB105902.1	Pig	4	c	Japan	412
AB108652.1	Pig	4	c	Japan	412
AB108653.1	Pig	4	c	Japan	412
AB108654.1	Pig	4	c	Japan	412
AB108657.1	Pig	4	c	Japan	412
AB108658.1	Pig	4	c	Japan	412
AB108659.1	Pig	4	c	Japan	412
AB108660.1	Pig	4	c	Japan	412
AB108664.1	Pig	4	c	Japan	412
AB919129	Wild Boar	4	d	Japan	412
AB919130	Wild Boar	4	d	Japan	412
AB919131	Wild Boar	4	d	Japan	412
AB919132	Wild Boar	4	d	Japan	412
AB919133	Wild Boar	4	d	Japan	412
AB605206	Wild Boar	4	i	Japan	412
AB605205	Wild Boar	4	i	Japan	412
AB605204	Wild Boar	4	i	Japan	412
AB605203	Wild Boar	4	i	Japan	412
AB605195	Wild Boar	4	i	Japan	412
AB605194	Wild Boar	4	i	Japan	412
AB605193	Wild Boar	4	i	Japan	412
AB605192	Wild Boar	4	i	Japan	412
AB605222	Wild Boar	4	i	Japan	412
AB605223	Wild Boar	4	i	Japan	412
AB605224	Wild Boar	4	i	Japan	412
AB605225	Wild Boar	4	i	Japan	412
AB605233	Wild Boar	4	i	Japan	412
AB605234	Wild Boar	4	i	Japan	412
AB605235	Wild Boar	4	i	Japan	412
AB605236	Wild Boar	4	i	Japan	412
AB856222	Wild Boar	4	i	Japan	412
AB856228	Wild Boar	4	i	Japan	412
AB856229	Wild Boar	4	i	Japan	412
AB856230	Wild Boar	4	i	Japan	412
AB856237	Wild Boar	4	i	Japan	412
AB856238	Wild Boar	4	i	Japan	412
AB856239	Wild Boar	4	i	Japan	412
AB856240	Wild Boar	4	i	Japan	412
AB856241	Wild Boar	4	i	Japan	412
AB746334	Wild Boar	4	g	Japan	338
AB746335	Wild Boar	4	g	Japan	338
AB746336	Wild Boar	4	g	Japan	338
AB746337	Wild Boar	4	g	Japan	338
AB746338	Wild Boar	4	g	Japan	338
LC075748	Wild Boar	4	i	Japan	338
LC075749	Wild Boar	4	i	Japan	338
LC075750	Wild Boar	4	i	Japan	338
LC075751	Wild Boar	4	i	Japan	338
LC075752	Wild Boar	4	i	Japan	338
LC075753	Wild Boar	4	i	Japan	338
LC075754	Wild Boar	4	i	Japan	338
AB245437	Wild Boar	4	i	Japan	327
AB245438	Wild Boar	4	i	Japan	327
AB245439	Wild Boar	4	i	Japan	327
AB114178	Wild Boar	4	c	Japan	326
AB252563	Wild Boar	4	i	Japan	326
AB252564	Wild Boar	4	i	Japan	326
AB252565	Wild Boar	4	i	Japan	326
AB252566	Wild Boar	4	i	Japan	326
AB252567	Wild Boar	4	i	Japan	326
AB252568	Wild Boar	4	i	Japan	326
AB252569	Wild Boar	4	i	Japan	326
AB252570	Wild Boar	4	i	Japan	326
AB630953	Wild Boar	4	i	Japan	326
AB573435	Wild Boar	5		Japan	7267
AB576193	Wild Boar	5		Japan	412
AB602441	Wild Boar	6		Japan	7261
AB856243	Wild Boar	6		Japan	7236
AB605183	Wild Boar	6		Japan	412
AB605213	Wild Boar	6		Japan	412
AB605210	Wild Boar	na		Japan	412
AB605211	Wild Boar	na		Japan	412
AB605212	Wild Boar	na		Japan	412
AB605214	Wild Boar	na		Japan	412
AB605215	Wild Boar	na		Japan	412
AB605216	Wild Boar	na		Japan	412
AB605217	Wild Boar	na		Japan	412
AB605218	Wild Boar	na		Japan	412
AB605219	Wild Boar	na		Japan	412
AB605220	Wild Boar	na		Japan	412
AB605221	Wild Boar	na		Japan	412
AB605227	Wild Boar	na		Japan	412
AB605228	Wild Boar	na		Japan	412
AB605229	Wild Boar	na		Japan	412
AB605230	Wild Boar	na		Japan	412
AB605231	Wild Boar	na		Japan	412
AB605232	Wild Boar	na		Japan	412
AF455784.1	Pig	3	g	Kyrgyzstan	7239
MN545455	Wild Boar	3	i	Lithuania	586
MG739304	Wild Boar	3	na	Lithuania	348
MG739305	Wild Boar	3	na	Lithuania	348
MG739306	Wild Boar	3	na	Lithuania	348
MG739307	Wild Boar	3	na	Lithuania	348
MG739308	Wild Boar	3	na	Lithuania	348
MG739309	Wild Boar	3	na	Lithuania	348
MG739310	Wild Boar	3	na	Lithuania	348
MG739312	Wild Boar	3	na	Lithuania	348
MG739313	Wild Boar	3	na	Lithuania	348
MG833836	Pig	3	a	Mexico	7251
MG980615	Pig	3	a	Mexico	4775
MH003296	Pig	3	a	Mexico	1473
MF116411	Pig	3	a	Mexico	304
MF116412	Pig	3	a	Mexico	304
AY858902	Pig	3	a	Mexico	304
AY858903	Pig	3	a	Mexico	304
AY858904	Pig	3	a	Mexico	304
AY858905	Pig	3	a	Mexico	304
AY858906	Pig	3	a	Mexico	304
AY858907	Pig	3	a	Mexico	304
AY858908	Pig	3	a	Mexico	304
AY858909	Pig	3	a	Mexico	304
AY858910	Pig	3	a	Mexico	304
AY858911	Pig	3	a	Mexico	304
AY858912	Pig	3	a	Mexico	304
AY858913	Pig	3	a	Mexico	304
AY858914	Pig	3	a	Mexico	304
AY858915	Pig	3	a	Mexico	304
AY858916	Pig	3	a	Mexico	304
AY858917	Pig	3	a	Mexico	304
AY858918	Pig	3	a	Mexico	304
AY858919	Pig	3	a	Mexico	304
AY858920	Pig	3	a	Mexico	304
AY858921	Pig	3	a	Mexico	304
AY858922	Pig	3	a	Mexico	304
AY858923	Pig	3	a	Mexico	304
AY858924	Pig	3	a	Mexico	304
AY858925	Pig	3	a	Mexico	304
AY858926	Pig	3	a	Mexico	304
AY858927	Pig	3	a	Mexico	304
AY858928	Pig	3	a	Mexico	304
AY858929	Pig	3	a	Mexico	304
AY858930	Pig	3	a	Mexico	304
AY858931	Pig	3	a	Mexico	304
AY858933	Pig	3	a	Mexico	304
AY858934	Pig	3	a	Mexico	304
AY858935	Pig	3	a	Mexico	304
AY858936	Pig	3	a	Mexico	304
AY858937	Pig	3	a	Mexico	304
AY858932	Pig	3	na	Mexico	304
MF116409	Pig	3	a	Mexico	303
MF116410	Pig	3	a	Mexico	303
AB290313.1	Pig	3	m (p)	Mongolia	7239
AB290312.1	Pig	3	k (p)	Mongolia	7237
GU953685.1	Pig	3	f	New Caledonia	342
GU953686.1	Pig	3	f	New Caledonia	342
GU953687.1	Pig	3	f	New Caledonia	342
GU953688.1	Pig	3	f	New Caledonia	342
GU953689.1	Pig	3	f	New Caledonia	342
GU953690.1	Pig	3	f	New Caledonia	342
KJ451633	Pig	3	na	Nigeria	345
KJ451632	Pig	3	e	Nigeria	339
KJ451630	Pig	3	na	Nigeria	331
KJ451629	Pig	3	na	Nigeria	330
KJ451631	Pig	3	e	Nigeria	321
KJ645943.1	Pig	3	a	Philippines	351
KJ645944.1	Pig	3	a	Philippines	351
KJ645945.1	Pig	3	a	Philippines	351
KJ645946.1	Pig	3	a	Philippines	351
KJ645947.1	Pig	3	a	Philippines	351
KJ645948.1	Pig	3	a	Philippines	351
KJ645949.1	Pig	3	a	Philippines	351
KJ645950.1	Pig	3	a	Philippines	351
KJ645952.1	Pig	3	a	Philippines	351
KJ645953.1	Pig	3	a	Philippines	351
KJ645957.1	Pig	3	a	Philippines	351
KJ645951.1	Pig	3	a	Philippines	350
KJ645955.1	Pig	3	a	Philippines	348
KJ645962.1	Pig	3	na	Philippines	345
KJ645954.1	Pig	3	n (p)	Philippines	321
KJ645958.1	Pig	3	a	Philippines	319
KJ645959.1	Pig	3	a	Philippines	319
KJ645956.1	Pig	3	a	Philippines	316
KJ645960.1	Pig	3	a	Philippines	315
KJ645961.1	Pig	3	a	Philippines	315
KJ645963.1	Pig	3	a	Philippines	315
KJ645964.1	Pig	3	a	Philippines	315
MN562222	Wild Boar	3	e	Portugal	305
KY797269	Wild Boar	3	a	Romania	291
KY797270	Wild Boar	3	a	Romania	291
KY797271	Wild Boar	3	a	Romania	291
KY797273	Wild Boar	3	a	Romania	291
HQ380077.1	Pig	3	na	Russia	301
HQ380078.1	Pig	3	na	Russia	301
HQ380083.1	Pig	3	na	Russia	301
HQ380084.1	Pig	3	na	Russia	301
HQ380085.1	Pig	3	na	Russia	301
HQ380086.1	Pig	3	na	Russia	301
HQ380087.1	Pig	3	na	Russia	301
HQ380088.1	Pig	3	na	Russia	301
HQ380089.1	Pig	3	na	Russia	301
HQ380090.1	Pig	3	na	Russia	301
HQ380091.1	Pig	3	na	Russia	301
HQ380092.1	Pig	3	na	Russia	301
HQ380093.1	Pig	3	na	Russia	301
HQ380094.1	Pig	3	na	Russia	301
HQ380095.1	Pig	3	na	Russia	301
HQ380096.1	Pig	3	na	Russia	301
HQ380052.1	Pig	3	na	Russia	300
HQ380055.1	Pig	3	na	Russia	300
HQ380056.1	Pig	3	na	Russia	300
HQ380057.1	Pig	3	na	Russia	300
HQ380058.1	Pig	3	na	Russia	300
HQ380060.1	Pig	3	na	Russia	300
HQ380062.1	Pig	3	na	Russia	300
HQ380063.1	Pig	3	na	Russia	300
HQ380064.1	Pig	3	na	Russia	300
HQ380065.1	Pig	3	na	Russia	300
HQ380066.1	Pig	3	na	Russia	300
HQ380068.1	Pig	3	na	Russia	300
HQ380069.1	Pig	3	na	Russia	300
HQ380070.1	Pig	3	na	Russia	300
HQ380071.1	Pig	3	na	Russia	300
HQ380072.1	Pig	3	na	Russia	300
HQ380073.1	Pig	3	na	Russia	300
HQ380075.1	Pig	3	na	Russia	300
HQ380076.1	Pig	3	na	Russia	300
HQ380100.1	Pig	3	na	Russia	300
HQ380101.1	Pig	3	na	Russia	300
HQ380102.1	Pig	3	na	Russia	300
HQ380103.1	Pig	3	na	Russia	300
HQ380104.1	Pig	3	na	Russia	300
HQ380105.1	Pig	3	na	Russia	300
HQ380106.1	Pig	3	na	Russia	300
HQ380107.1	Pig	3	na	Russia	300
HQ380108.1	Pig	3	na	Russia	300
HQ380109.1	Pig	3	na	Russia	300
HQ380110.1	Pig	3	na	Russia	300
HQ380111.1	Pig	3	na	Russia	300
HQ380112.1	Pig	3	na	Russia	300
HQ380113.1	Pig	3	na	Russia	300
HQ380114.1	Pig	3	na	Russia	300
HQ380115.1	Pig	3	na	Russia	300
HQ380116.1	Pig	3	na	Russia	300
HQ380117.1	Pig	3	na	Russia	300
HQ380118.1	Pig	3	na	Russia	300
HQ380119.1	Pig	3	na	Russia	300
HQ380120.1	Pig	3	na	Russia	300
HQ380121.1	Pig	3	na	Russia	300
HQ380122.1	Pig	3	na	Russia	300
HQ380123.1	Pig	3	na	Russia	300
HQ380124.1	Pig	3	na	Russia	300
HQ380125.1	Pig	3	na	Russia	300
HQ380126.1	Pig	3	na	Russia	300
HQ380127.1	Pig	3	na	Russia	300
HQ380128.1	Pig	3	na	Russia	300
HQ380129.1	Pig	3	na	Russia	300
HQ380130.1	Pig	3	na	Russia	300
HQ380131.1	Pig	3	na	Russia	300
HQ399130.1	Pig	3	na	Russia	300
HQ399131.1	Pig	3	na	Russia	300
HQ399132.1	Pig	3	na	Russia	300
HQ399133.1	Pig	3	na	Russia	300
HQ399134.1	Pig	3	na	Russia	300
HQ399135.1	Pig	3	na	Russia	300
HQ399136.1	Pig	3	na	Russia	300
HQ399137.1	Pig	3	na	Russia	300
HQ399138.1	Pig	3	na	Russia	300
HQ399139.1	Pig	3	na	Russia	300
HQ399140.1	Pig	3	na	Russia	300
HQ399141.1	Pig	3	na	Russia	300
HQ399142.1	Pig	3	na	Russia	300
HQ399143.1	Pig	3	na	Russia	300
HQ399144.1	Pig	3	na	Russia	300
HQ399145.1	Pig	3	na	Russia	300
HQ399146.1	Pig	3	na	Russia	300
HQ399147.1	Pig	3	na	Russia	300
HQ399148.1	Pig	3	na	Russia	300
HQ399149.1	Pig	3	na	Russia	300
HQ399150.1	Pig	3	na	Russia	300
HQ399151.1	Pig	3	na	Russia	300
HQ399152.1	Pig	3	na	Russia	300
HQ399153.1	Pig	3	na	Russia	300
HQ399154.1	Pig	3	na	Russia	300
HQ399155.1	Pig	3	na	Russia	300
HQ399156.1	Pig	3	na	Russia	300
HQ399157.1	Pig	3	na	Russia	300
HQ399158.1	Pig	3	na	Russia	300
HQ399159.1	Pig	3	na	Russia	300
HQ399160.1	Pig	3	na	Russia	300
HQ399161.1	Pig	3	na	Russia	300
HQ399162.1	Pig	3	na	Russia	300
HQ399163.1	Pig	3	na	Russia	300
HQ399164.1	Pig	3	na	Russia	300
HQ399165.1	Pig	3	na	Russia	300
HQ399166.1	Pig	3	na	Russia	300
HQ399167.1	Pig	3	na	Russia	300
HQ399168.1	Pig	3	na	Russia	300
HQ399169.1	Pig	3	na	Russia	300
HQ399170.1	Pig	3	na	Russia	300
HQ399171.1	Pig	3	na	Russia	300
HQ399172.1	Pig	3	na	Russia	300
HQ399173.1	Pig	3	na	Russia	300
HQ399174.1	Pig	3	na	Russia	300
HQ399175.1	Pig	3	na	Russia	300
HQ399176.1	Pig	3	na	Russia	300
HQ399177.1	Pig	3	na	Russia	300
HQ399178.1	Pig	3	na	Russia	300
HQ399179.1	Pig	3	na	Russia	300
HQ399180.1	Pig	3	na	Russia	300
HQ399181.1	Pig	3	na	Russia	300
HQ399182.1	Pig	3	na	Russia	300
HQ399183.1	Pig	3	na	Russia	300
HQ399184.1	Pig	3	na	Russia	300
HQ399185.1	Pig	3	na	Russia	300
HQ380079.1	Pig	na		Russia	301
HQ380080.1	Pig	na		Russia	301
HQ380081.1	Pig	na		Russia	301
HQ380082.1	Pig	na		Russia	301
HQ380097.1	Pig	na		Russia	301
HQ380098.1	Pig	na		Russia	301
HQ380099.1	Pig	na		Russia	301
HQ380053.1	Pig	na		Russia	300
HQ380054.1	Pig	na		Russia	300
HQ380059.1	Pig	na		Russia	300
HQ380061.1	Pig	na		Russia	300
HQ380067.1	Pig	na		Russia	300
HQ380074.1	Pig	na		Russia	300
MG051665.1	Pig	3	a	Slovenia	366
MG051668.1	Pig	3	a	Slovenia	366
MG051669.1	Pig	3	a	Slovenia	366
MG051673.1	Pig	3	a	Slovenia	366
MG051674.1	Pig	3	a	Slovenia	366
MG051675.1	Pig	3	a	Slovenia	366
MG051679.1	Pig	3	a	Slovenia	366
MG051681.1	Pig	3	a	Slovenia	366
MG051682.1	Pig	3	a	Slovenia	366
MG051691.1	Pig	3	e	Slovenia	366
MG051642.1	Pig	3	na	Slovenia	366
MG051643.1	Pig	3	na	Slovenia	366
MG051644.1	Pig	3	na	Slovenia	366
MG051645.1	Pig	3	na	Slovenia	366
MG051646.1	Pig	3	na	Slovenia	366
MG051647.1	Pig	3	na	Slovenia	366
MG051648.1	Pig	3	na	Slovenia	366
MG051649.1	Pig	3	na	Slovenia	366
MG051650.1	Pig	3	na	Slovenia	366
MG051651.1	Pig	3	na	Slovenia	366
MG051652.1	Pig	3	na	Slovenia	366
MG051653.1	Pig	3	na	Slovenia	366
MG051654.1	Pig	3	na	Slovenia	366
MG051655.1	Pig	3	na	Slovenia	366
MG051656.1	Pig	3	na	Slovenia	366
MG051657.1	Pig	3	na	Slovenia	366
MG051658.1	Pig	3	na	Slovenia	366
MG051659.1	Pig	3	na	Slovenia	366
MG051660.1	Pig	3	na	Slovenia	366
MG051661.1	Pig	3	na	Slovenia	366
MG051662.1	Pig	3	na	Slovenia	366
MG051663.1	Pig	3	na	Slovenia	366
MG051664.1	Pig	3	na	Slovenia	366
MG051666.1	Pig	3	na	Slovenia	366
MG051667.1	Pig	3	na	Slovenia	366
MG051670.1	Pig	3	na	Slovenia	366
MG051671.1	Pig	3	na	Slovenia	366
MG051672.1	Pig	3	na	Slovenia	366
MG051676.1	Pig	3	na	Slovenia	366
MG051677.1	Pig	3	na	Slovenia	366
MG051678.1	Pig	3	na	Slovenia	366
MG051680.1	Pig	3	na	Slovenia	366
MG051683.1	Pig	3	na	Slovenia	366
MG051684.1	Pig	3	na	Slovenia	366
MG051685.1	Pig	3	na	Slovenia	366
MG051686.1	Pig	3	na	Slovenia	366
MG051687.1	Pig	3	na	Slovenia	366
MG051688.1	Pig	3	na	Slovenia	366
MG051689.1	Pig	3	na	Slovenia	366
MG051690.1	Pig	3	na	Slovenia	366
KX896664.1	Pig	3	a	South Africa	427
KX896666.1	Pig	3	a	South Africa	427
KX896668.1	Pig	3	a	South Africa	427
KX896665.1	Pig	3	na	South Africa	427
KX896669.1	Pig	3	e	South Africa	414
KX896670.1	Pig	3	f	South Africa	412
KX896667.1	Pig	3	na	South Africa	388
MF095679.1	Pig	3	na	South Korea	486
MF095680.1	Pig	3	na	South Korea	486
MF095681.1	Pig	3	na	South Korea	486
MF095682.1	Pig	3	na	South Korea	486
MF095683.1	Pig	3	na	South Korea	486
MF095684.1	Pig	4	c	South Korea	490
MF095685.1	Pig	4	c	South Korea	490
EU723512.2	Pig	3	f	Spain	7216
EU723513.1	Pig	3	f	Spain	7192
MH891834	Wild Boar	3	r	Spain	649
MT822891	Wild Boar	3	f	Spain	420
MT822892	Wild Boar	3	f	Spain	420
MT822888	Wild Boar	3	f	Spain	420
MT822890	Wild Boar	3	f	Spain	420
MT822887	Wild Boar	3	f	Spain	420
MT822893	Wild Boar	3	f	Spain	420
MT822889	Wild Boar	3	f	Spain	420
MT822894	Wild Boar	3	f	Spain	420
MT822895	Wild Boar	3	f	Spain	420
KC145147.1	Pig	3	f	Spain	352
KC145143.1	Pig	3	f	Spain	351
KC145131.1	Pig	3	f	Spain	350
KC145133.1	Pig	3	f	Spain	350
KC145134.1	Pig	3	f	Spain	350
KC145144.1	Pig	3	f	Spain	350
KC145137.1	Pig	3	f	Spain	349
KC145140.1	Pig	3	f	Spain	349
KC145141.1	Pig	3	f	Spain	349
KC145135.1	Pig	3	na	Spain	349
MK333349	Wild Boar	3	r	Spain	349
KC145136.1	Pig	3	f	Spain	348
KC145138.1	Pig	3	f	Spain	347
KC145139.1	Pig	3	f	Spain	347
KC145142.1	Pig	3	f	Spain	347
KC145132.1	Pig	3	f	Spain	345
KC145145.1	Pig	3	f	Spain	344
MK333348	Wild Boar	3	r	Spain	342
MK333350	Wild Boar	3	r	Spain	342
MK333340	Wild Boar	3	na	Spain	326
MK333342	Wild Boar	3	na	Spain	326
MK333347	Wild Boar	3	na	Spain	326
MK333339	Wild Boar	3	r	Spain	326
MK333341	Wild Boar	3	r	Spain	326
MK333343	Wild Boar	3	r	Spain	326
MK333344	Wild Boar	3	r	Spain	326
MK333346	Wild Boar	3	r	Spain	326
KC145146.1	Pig	3	f	Spain	325
MK333345	Wild Boar	3	na	Spain	325
EF523415.1	Pig	3	f	Spain	304
EF523416.1	Pig	3	f	Spain	304
EF523417.1	Pig	3	f	Spain	304
EF523418.1	Pig	3	f	Spain	304
EF523419.1	Pig	3	f	Spain	304
EF523408.1	Pig	3	na	Spain	304
EF523409.1	Pig	3	na	Spain	304
EF523410.1	Pig	3	na	Spain	304
EF523411.1	Pig	3	na	Spain	304
EF523412.1	Pig	3	na	Spain	304
EF523414.1	Pig	3	na	Spain	304
KT581445	Wild Boar	3	l	Sweden	7227
KT581446	Wild Boar	3	l (p)	Sweden	7200
HM641316	Wild Boar	3	b	Sweden	326
MK582558.1	Pig	3	c	Sweden	326
MK582537.1	Pig	3	e	Sweden	326
MK582561.1	Pig	3	e	Sweden	326
MK582562.1	Pig	3	e	Sweden	326
MK582563.1	Pig	3	e	Sweden	326
KX757872	Wild Boar	3	f	Sweden	326
KX757873	Wild Boar	3	f	Sweden	326
HM641314	Wild Boar	3	l	Sweden	326
HM641315	Wild Boar	3	l	Sweden	326
HM641317	Wild Boar	3	l	Sweden	326
HM641318	Wild Boar	3	l	Sweden	326
HM641319	Wild Boar	3	l	Sweden	326
KX757870	Wild Boar	3	l	Sweden	326
KX757871	Wild Boar	3	l	Sweden	326
KX757874	Wild Boar	3	l	Sweden	326
KX757875	Wild Boar	3	l	Sweden	326
KX757876	Wild Boar	3	l	Sweden	326
KX757877	Wild Boar	3	l	Sweden	326
MK582523.1	Pig	3	l (p)	Sweden	326
MK582524.1	Pig	3	l (p)	Sweden	326
MK582525.1	Pig	3	l (p)	Sweden	326
MK582527.1	Pig	3	l (p)	Sweden	326
MK582531.1	Pig	3	l (p)	Sweden	326
MK582533.1	Pig	3	l (p)	Sweden	326
MK582538.1	Pig	3	l (p)	Sweden	326
MK582539.1	Pig	3	l (p)	Sweden	326
MK582540.1	Pig	3	l (p)	Sweden	326
MK582541.1	Pig	3	l (p)	Sweden	326
MK582542.1	Pig	3	l (p)	Sweden	326
MK582543.1	Pig	3	l (p)	Sweden	326
MK582544.1	Pig	3	l (p)	Sweden	326
MK582550.1	Pig	3	l (p)	Sweden	326
MK582551.1	Pig	3	l (p)	Sweden	326
MK582552.1	Pig	3	l (p)	Sweden	326
MK582555.1	Pig	3	l (p)	Sweden	326
MK582560.1	Pig	3	l (p)	Sweden	326
MK582564.1	Pig	3	l (p)	Sweden	326
MK582565.1	Pig	3	l (p)	Sweden	326
MK582566.1	Pig	3	l (p)	Sweden	326
MK582567.1	Pig	3	l (p)	Sweden	326
MK582570.1	Pig	3	l (p)	Sweden	326
MK582571.1	Pig	3	l (p)	Sweden	326
MK582526.1	Pig	3	na	Sweden	326
MK582528.1	Pig	3	na	Sweden	326
MK582529.1	Pig	3	na	Sweden	326
MK582530.1	Pig	3	na	Sweden	326
MK582532.1	Pig	3	na	Sweden	326
MK582534.1	Pig	3	na	Sweden	326
MK582535.1	Pig	3	na	Sweden	326
MK582536.1	Pig	3	na	Sweden	326
MK582545.1	Pig	3	na	Sweden	326
MK582546.1	Pig	3	na	Sweden	326
MK582547.1	Pig	3	na	Sweden	326
MK582548.1	Pig	3	na	Sweden	326
MK582549.1	Pig	3	na	Sweden	326
MK582553.1	Pig	3	na	Sweden	326
MK582554.1	Pig	3	na	Sweden	326
MK582556.1	Pig	3	na	Sweden	326
MK582557.1	Pig	3	na	Sweden	326
MK582559.1	Pig	3	na	Sweden	326
MK582568.1	Pig	3	na	Sweden	326
MK582569.1	Pig	3	na	Sweden	326
MK582573.1	Pig	3	na	Sweden	326
MK582574.1	Pig	3	na	Sweden	326
MK582572.1	Pig	3	r (p)	Sweden	326
HM641358	Wild Boar	3	l	Sweden	279
HM641360	Wild Boar	3	l	Sweden	279
HM641361	Wild Boar	3	l	Sweden	279
HM641359	Wild Boar	3	l	Sweden	278
LC436679.1	Pig	3	a	Taiwan	338
LC436678.1	Pig	3	na	Taiwan	338
LC436449.1	Pig	4	b	Taiwan	7240
LC436450.1	Pig	4	b	Taiwan	7238
LC436680.1	Pig	4	na	Taiwan	338
LC436681.1	Pig	4	na	Taiwan	338
LC436682.1	Pig	4	na	Taiwan	338
LC436683.1	Pig	4	na	Taiwan	338
LC436684.1	Pig	4	na	Taiwan	338
LC436685.1	Pig	4	na	Taiwan	338
LC436686.1	Pig	4	na	Taiwan	338
LC436687.1	Pig	4	na	Taiwan	338
LC436688.1	Pig	4	na	Taiwan	338
LC436689.1	Pig	4	na	Taiwan	338
LC436690.1	Pig	4	na	Taiwan	338
LC436691.1	Pig	4	na	Taiwan	338
EU708706.1	Pig	3	f	Thailand	415
EU708707.1	Pig	3	f	Thailand	415
EU708708.1	Pig	3	f	Thailand	415
EU708709.1	Pig	3	f	Thailand	415
EU708710.1	Pig	3	f	Thailand	415
EU708711.1	Pig	3	f	Thailand	415
EU708712.1	Pig	3	f	Thailand	415
EU708713.1	Pig	3	f	Thailand	415
EU708714.1	Pig	3	f	Thailand	415
EU708715.1	Pig	3	f	Thailand	415
EU708716.1	Pig	3	f	Thailand	415
EU708717.1	Pig	3	f	Thailand	415
EU708718.1	Pig	3	f	Thailand	415
EU708719.1	Pig	3	f	Thailand	415
EU708720.1	Pig	3	f	Thailand	415
EU708721.1	Pig	3	f	Thailand	415
EU708722.1	Pig	3	f	Thailand	415
EU708723.1	Pig	3	f	Thailand	415
EU708724.1	Pig	3	f	Thailand	415
EU708725.1	Pig	3	f	Thailand	415
JN671918	Wild Boar	3	f	Thailand	415
JQ359025.1	Pig	3	na	Thailand	300
JQ359026.1	Pig	3	na	Thailand	300
JQ359027.1	Pig	3	na	Thailand	300
JQ359028.1	Pig	3	na	Thailand	300
JQ359029.1	Pig	3	na	Thailand	300
JQ359030.1	Pig	3	na	Thailand	300
JQ359031.1	Pig	3	na	Thailand	300
JQ359032.1	Pig	3	na	Thailand	300
JQ359033.1	Pig	3	na	Thailand	300
JQ359034.1	Pig	3	na	Thailand	300
JQ359035.1	Pig	3	na	Thailand	300
JQ359036.1	Pig	3	na	Thailand	300
JQ359037.1	Pig	3	na	Thailand	300
JQ359038.1	Pig	3	na	Thailand	300
JQ359039.1	Pig	3	na	Thailand	300
JQ359040.1	Pig	3	na	Thailand	300
JQ359041.1	Pig	3	na	Thailand	300
JQ359042.1	Pig	3	na	Thailand	300
JQ359043.1	Pig	3	na	Thailand	300
JQ359044.1	Pig	3	na	Thailand	300
MH184581	Pig	3	e	United Kingdom: England	7327
MH184580	Pig	3	e	United Kingdom: England	7310
MH184584	Pig	3	e	United Kingdom: England	7219
MH184579	Pig	3	e	United Kingdom: England	7187
MH184583	Pig	3	e	United Kingdom: England	7160
MH184582	Pig	3	e	United Kingdom: England	7159
AF503511	Pig	3	e	United Kingdom: England	473
AF503512	Pig	3	e	United Kingdom: England	473
EU684324	Pig	3	e	United Kingdom: England	304
KY709295.1	Pig	3	na	United Kingdom: England	304
KP293752	Pig	3	na	United Kingdom: England	304
KP293753	Pig	3	na	United Kingdom: England	304
KP293754	Pig	3	na	United Kingdom: England	304
KP293755	Pig	3	na	United Kingdom: England	304
KP293756	Pig	3	na	United Kingdom: England	304
KP293757	Pig	3	na	United Kingdom: England	304
KP293758	Pig	3	na	United Kingdom: England	304
KP293759	Pig	3	na	United Kingdom: England	304
KP293760	Pig	3	na	United Kingdom: England	304
KP293761	Pig	3	na	United Kingdom: England	304
KP293762	Pig	3	na	United Kingdom: England	304
KP293763	Pig	3	na	United Kingdom: England	304
KP293764	Pig	3	na	United Kingdom: England	304
KP293765	Pig	3	na	United Kingdom: England	304
KP293766	Pig	3	na	United Kingdom: England	304
KP293767	Pig	3	na	United Kingdom: England	304
KP293768	Pig	3	na	United Kingdom: England	304
KP293769	Pig	3	na	United Kingdom: England	304
KP293770	Pig	3	na	United Kingdom: England	304
KP293771	Pig	3	na	United Kingdom: England	304
KP293772	Pig	3	na	United Kingdom: England	304
KP293773	Pig	3	na	United Kingdom: England	304
KP293774	Pig	3	na	United Kingdom: England	304
EU684325	Pig	3	na	United Kingdom: England	304
EU684326	Pig	3	na	United Kingdom: England	304
EU684327	Pig	3	na	United Kingdom: England	304
EU684328	Pig	3	na	United Kingdom: England	304
EU684329	Pig	3	na	United Kingdom: England	304
JN701453	Pig	3	a	USA	645
JN701454	Pig	3	a	USA	645
JN701455	Pig	3	a	USA	527
JN701456	Pig	3	a	USA	527
JN701457	Pig	3	a	USA	527
KF719308	Pig	3	a	USA	336
KF719310	Pig	3	a	USA	336
KF719309	Pig	3	na	USA	336
KF719311	Pig	3	na	USA	336
KF719312	Pig	3	na	USA	336
KF719313	Pig	3	na	USA	336
KF719314	Pig	3	na	USA	336
KF719315	Pig	3	na	USA	336
KF719316	Pig	3	na	USA	306
AY870833	Pig	3	a	USA	304
AY870834	Pig	3	a	USA	304
AY870835	Pig	3	a	USA	304
AY871094	Pig	3	a	USA	304
AF466659	Pig	3	a	USA	300
AF466660	Pig	3	a	USA	300
AF466661	Pig	3	a	USA	300
AF466662	Pig	3	a	USA	300
AF466663	Pig	3	a	USA	300
AF466664	Pig	3	a	USA	300
AF466667	Pig	3	a	USA	300
AF466668	Pig	3	a	USA	300
AF466669	Pig	3	a	USA	300
AF466670	Pig	3	a	USA	300
AF466671	Pig	3	a	USA	300
AF466672	Pig	3	a	USA	300
AF466673	Pig	3	a	USA	300
AF466674	Pig	3	a	USA	300
AF466675	Pig	3	a	USA	300
AF466676	Pig	3	a	USA	300
AF466677	Pig	3	a	USA	300
AF466678	Pig	3	a	USA	300
AF466679	Pig	3	a	USA	300
AF466680	Pig	3	a	USA	300
AF466681	Pig	3	a	USA	300
AF466682	Pig	3	a	USA	300
AF466683	Pig	3	a	USA	300
AF466684	Pig	3	a	USA	300
AF466685	Pig	3	a	USA	300
AF466665	Pig	3	na	USA	300
AF466666	Pig	3	na	USA	300
KY809066	Wild Boar	3	na	Vietnam	323
KY809083	Wild Boar	3	a	Vietnam	321
KY809091	Wild Boar	3	a	Vietnam	320
KY809092	Wild Boar	3	a	Vietnam	319
KY809087	Wild Boar	3	na	Vietnam	319
KY809074	Wild Boar	3	a	Vietnam	317
KY809075	Wild Boar	3	a	Vietnam	317
KY809076	Wild Boar	3	a	Vietnam	317
KY809078	Wild Boar	3	a	Vietnam	317
KY809090	Wild Boar	3	a	Vietnam	317
KY809077	Wild Boar	3	a	Vietnam	315
KY809079	Wild Boar	3	a	Vietnam	315
KY809088	Wild Boar	3	a	Vietnam	315
KY809085	Wild Boar	3	a	Vietnam	314
KY809086	Wild Boar	3	a	Vietnam	314
KY809093	Wild Boar	3	a	Vietnam	314
KY809089	Wild Boar	3	na	Vietnam	314
KY809094	Wild Boar	3	a	Vietnam	308
KY809067	Wild Boar	3	a	Vietnam	305
MH777786.1	Pig	3	na	Vietnam	301
KY809084	Wild Boar	3	a	Vietnam	245
